# Supplementary material for: Association of variant vitamin statuses and tuberculosis development: a systematic review and meta-analysis
Source: Ann Med. 2024 Sep 2;56(1):2396566. doi: 10.1080/07853890.2024.2396566 (PMC11370680; doi:10.1080/07853890.2024.2396566)
Supplement: Supplemental Material [file IANN_A_2396566_SM1118.zip]

Archive with 7 entries (6 files):
- suppl_data/
- suppl_data/Table S1.docx
- suppl_data/Table S2.docx
- suppl_data/Table S3.docx
- suppl_data/Table S4.docx
- suppl_data/Table S5.docx
- suppl_data/Table S6.docx
